# Supplementary material for: Longer-term consequences of increased body checking in women at risk for eating disorders–a naturalistic experimental online study
Source: PLoS One. 2024 Dec 26;19(12):e0316190. doi: 10.1371/journal.pone.0316190 (PMC11671019; doi:10.1371/journal.pone.0316190)
Supplement: S1 Dataset — (CSV) [file pone.0316190.s006.csv]

Cohort	Group	Sequence	Participant Code	BC_Baseline_typical	BC_Baseline_increased	BC_Condition_typical	BC_Condition_increased	BC Increase Factor	EDEQ_Screening	EDEQ_01	EDEQ_02	EDEQ_03	EDEQ_04	EDEQ_05	EDEQ_06	EDEQ_07	EDEQ_08	EDEQ_09	EDEQ_10	EDEQ_11	EDEQ_12	EDEQ_13	EDEQ_14	EDEQ_15	EDEQ_16	EDEQ_17	EDEQ_18	EDEQ_19	EDEQ_20	EDEQ_21	EDEQ_22	Age	Gender_male	Gender_female	Current Therapy	Weight_kg	Height_cm	Height_m	Height_m2	BMI	Medication	Medication_specified	Disease	Disease_specified	Past Therapy	Past Mental Diagnosis	Past Mental Diagnosis_specified	Past ED	Past ED_specified
1	0	2	AALI231	6	18	6	18	3	0,154	2	1	1	2	1	1	1	1	1	1	1	1	1	1	1	1	1	1	2	2	1	1	22	0	1	2	58	169	1,69	2,8561	20,30741221	2		2		2	2		2
1	0	1	ABLA161	4	12	3,7	11,7	3,2	0,308	1	1	1	1	1	2	2	1	1	1	1	1	1	1	1	1	2	1	1	2	2	1	19	0	1	2	52	157	1,57	2,4649	21,09619051	1	Eisentabletten (Ferro sanol duodenal)	2		2	2		2
1	1	2	ACNE211	6	18	6	18,3	3,1	5,077	7	3	7	7	1	7	1	1	7	7	7	7	1	3	1	7	7	7	7	7	7	7	19	0	1	2	83	170	1,7	2,89	28,71972318	2		2		2	2		2
1	1	1	ACRE051	6	18	6	18	3	4	2	3	4	3	3	6	2	2	4	6	4	4	5	5	5	6	6	7	6	5	5	6	19	0	1	2	60	166	1,66	2,7556	21,77384236	4		4		2	2		2
1	0	2	ADST011	3	9	3,3	9	2,7	0,308	3	1	2	3	1	1	1	1	1	1	2	1	1	1	1	2	1	1	1	2	1	2	19	0	1	2	64	156	1,56	2,4336	26,29848784	4		4		2	2		2
1	0	2	AHRU071	8	24	8	24	3	0,154	2	2	1	1	1	2	1	1	1	1	1	1	1	1	1	1	1	1	1	2	1	1	24	0	1	2	62	170	1,7	2,89	21,4532872	2		2		1	2		2
1	0	1	AJHO221	4	12	3,3	11,3	3,4	0,308	3	1	1	1	1	1	2	1	1	1	1	2	1	1	1	1	1	1	2	2	1	2	18	0	1	2	56,6	169	1,69	2,8561	19,81723329	4		4		2	2		2
1	1	1	AKPU251	5	15	5	15	3	4,308	7	2	7	7	2	7	1	2	5	6	7	7	3	4	4	4	4	3	7	6	7	7	21	0	1	2	75	175	1,75	3,0625	24,48979592	2		2		2	2		2
1	1	1	AOHO151	24	72	22	67,7	3,1	3,462	7	2	4	1	3	5	3	3	4	6	4	7	3	6	5	5	5	2	4	3	6	5	18	0	1	2	54	160	1,6	2,56	21,09375	2		2		2	2		2
1	1	1	ARST091	10	30	10	25,3	2,5	4,154	4	2	3	4	3	7	1	1	2	7	7	7	3	4	5	4	3	7	5	7	4	7	22	0	1	2	75	165	1,65	2,7225	27,54820937	2		2		2	2		2
1	1	2	ASKA141	5	15	4,7	10,7	2,3	3,615	3	5	5	2	3	5	3	2	4	3	6	5	2	3	1	5	5	7	5	5	5	5	22	0	1	2	55	161	1,61	2,5921	21,21831719	2		2		2	2		2
1	1	2	ASMU281	31	93	31,3	80	2,6	3,462	6	2	7	6	3	7	2	2	3	3	4	5	2	4	2	6	6	4	5	5	5	4	22	0	1	2	72	165	1,65	2,7225	26,44628099	4		4		1	1	Anorexie, mittelgradige Depression	1	Anorexie
1	0	1	AUMA081	2	6	1,7	5,7	3,4	0	1	1	1	1	1	1	1	1	1	1	1	1	1	1	1	1	1	1	1	1	1	1	23	0	1	2	54	163	1,63	2,6569	20,32443826	2		2		2	2		2
1	1	1	DCER181	9	27	9	26	2,9	3,538	6	5	4	6	1	5	2	2	2	3	6	6	1	4	2	5	5	3	7	6	5	4	23	0	1	2	67	158	1,58	2,4964	26,83864765	2		2		2	2		2
1	0	1	DFNA071	4	12	3,7	10,7	2,9	0,077	1	1	1	1	1	1	1	1	2	1	2	1	1	2	1	1	1	1	1	1	1	1	22	0	1	2	47	153	1,53	2,3409	20,07774787	2		2		2	2		2
1	0	2	DMDO031	9	27	8,7	26,7	3,1	0,154	1	1	1	3	1	2	1	1	1	1	1	1	1	1	1	1	2	1	1	1	1	1	19	0	1	2	53,5	168	1,68	2,8224	18,95549887	1	Pille	2		2	2		2
1	1	1	DMER291	10	30	9,7	25,7	2,7	5,308	7	1	7	1	5	7	3	6	6	6	7	7	2	4	3	7	7	1	7	7	7	7	23	0	1	2	96	170	1,7	2,89	33,21799308	2		2		2	2		2
1	1	2	DSBL161	10	30	8	18,7	2,3	4,077	7	7	6	6	5	7	5	5	3	3	5	6	1	4	1	5	7	1	7	5	5	5	25	0	1	2	60	170	1,7	2,89	20,76124567	2		2		2	2		2
1	1	2	DUHE141	5	15	4	14	3,5	5,615	7	4	7	7	5	7	6	6	7	7	7	7	2	7	4	7	7	4	7	7	7	7	20	0	1	2	60	173	1,73	2,9929	20,04744562	2		2		2	2		2
1	0	2	FBDO121	6	18	4	12	3	0,308	1	1	1	1	1	2	1	1	1	1	1	1	1	1	1	1	4	1	1	1	1	1	27	0	1	2	64	179	1,79	3,2041	19,97440779	1	Vitamin D	2		2	2		2
1	0	2	FBFN241	5	15	4,7	17,3	3,7	0,231	1	1	1	1	1	2	1	1	1	1	1	1	1	1	1	1	1	1	1	1	3	1	20	0	1	2	46	157	1,57	2,4649	18,66201469	2		2		2	2		2
1	1	2	FCBA031	8	24	8	24	3	3,538	3	3	3	3	3	7	3	3	1	5	2	4	1	3	1	6	6	5	5	6	3	4	24	0	1	2	62	175	1,75	3,0625	20,24489796	2		2		2	2		2
1	0	2	FIUE161	1	3	1	4	4	0,231	1	1	2	1	1	1	1	1	1	1	2	1	1	1	1	1	1	1	2	2	1	1	34	0	1	2	70	163	1,63	2,6569	26,34649403	2		2		2	2		2
1	0	2	FJSP021	1	3	1	3	3	0,231	1	1	1	1	1	2	1	1	1	1	1	1	1	1	1	1	1	1	1	1	1	3	21	0	1	2	50	160	1,6	2,56	19,53125	4		4		2	2		2
1	0	1	FPFR101	1	3	2,3	3,7	1,6	0	1	1	1	1	1	1	1	1	1	1	1	1	1	1	1	1	1	1	1	1	1	1	22	0	1	2	74	178	1,78	3,1684	23,35563691	2		2		2	2		2
1	1	1	FSBO041	7	21	7,7	21,7	2,8	4,462	5	2	2	5	7	7	2	2	5	4	6	7	4	5	3	6	6	7	7	6	6	5	19	0	1	2	70,3	168	1,68	2,8224	24,90787982	2		2		2	2		2
1	1	2	FVPA041	10	30	8	30	3,8	4,231	2	7	4	2	1	1	2	2	7	4	7	7	2	3	2	5	5	7	7	7	7	7	23	0	1	2	146	170	1,7	2,89	50,51903114	1	Pille	2		2	2		2
1	0	2	JAKA261	4	12	4,3	9,3	2,2	0,077	1	1	1	1	1	1	1	1	1	1	1	1	1	2	1	1	1	1	1	1	1	2	22	0	1	2	58	164	1,64	2,6896	21,56454491	2		2		2	2		2
1	1	2	JASC151	8	24	9,7	27	2,8	3,692	7	7	1	4	2	4	1	1	4	5	4	5	1	2	1	5	7	5	7	5	5	7	21	0	1	2	59	151	1,51	2,2801	25,87605807	2		2		1	1	Depressionen	2
1	0	1	JBAA291	2	6	3,3	5	1,5	0,154	1	1	1	1	1	1	1	1	1	1	2	1	1	1	1	1	1	1	1	1	2	1	26	0	1	2	64	166	1,66	2,7556	23,22543185	2		1	Skoliose	2	2		2
1	0	2	JBMU191	3	9	3	9	3	0,231	1	1	1	1	1	1	1	1	1	1	1	1	1	1	1	1	1	1	1	2	2	2	21	0	1	2	55	178	1,78	3,1684	17,35891933	1	Pille	2		2	2		2
1	1	1	JDTU221	10	30	12	35	2,9	3,846	2	2	1	2	2	7	4	4	1	2	7	7	1	4	2	3	3	7	5	5	5	4	18	0	1	2	68	170	1,7	2,89	23,52941176	3	pille (kleodina)	2		2	2		2
1	1	1	JERA261	28	84	26,7	76,7	2,9	4	4	2	5	6	5	6	4	4	2	4	6	6	2	5	3	5	5	5	5	5	5	5	19	0	1	2	66	170	1,7	2,89	22,83737024	2		2		2	2		2
1	0	2	JIMU111	2	6	2	5,7	2,8	0,308	1	1	1	1	1	1	1	1	1	1	1	1	1	1	1	1	1	1	3	3	1	1	24	0	1	2	75	178	1,78	3,1684	23,67125363	2		2		2	2		2
1	0	1	JMBA061	2	6	2	5	2,5	0,077	1	1	1	1	1	1	1	1	1	1	1	1	1	1	1	1	1	1	1	2	1	1	53	0	1	2	70	180	1,8	3,24	21,60493827	2		2		1	2		1	Anorexia nervosa
1	1	2	JMKO181	6	18	10	23,3	2,3	4,077	1	1	3	1	1	7	2	2	3	4	5	5	3	7	3	5	6	6	6	6	6	6	23	0	1	2	70	163	1,63	2,6569	26,34649403	2		2		1	2		2
1	0	2	JMST171	4	12	4,3	13,3	3,1	0,154	1	1	1	1	1	2	1	1	1	1	1	1	1	1	1	1	1	2	1	1	1	1	26	0	1	2	67	172	1,72	2,9584	22,64737696	2		2		1	2		2
1	1	2	JNFR011	13	39	15	39	2,6	5,692	2	2	3	2	2	7	5	5	5	7	7	7	4	6	5	7	7	7	7	7	7	7	24	0	1	2	68	161	1,61	2,5921	26,2335558	1	Pille	2		2	2		2
1	0	1	JNOB201	2	6	1,3	5,3	4	0,308	1	1	1	1	1	1	1	1	1	1	1	1	1	1	1	2	2	1	1	2	1	2	24	0	1	2	70	184	1,84	3,3856	20,6758034	1	ASS, Tenormin	1	Marfan-Syndrom	1	1	Depression	2
1	0	2	JPGO241	13	39	13,3	36	2,7	0	1	1	1	1	1	1	1	1	1	1	1	1	1	1	1	1	1	1	1	1	1	1	19	0	1	2	63	175	1,75	3,0625	20,57142857	2		2		1	1	Anorexia nervosa	1	Anorexia nervosa
1	0	2	JRME301	7	21	7,3	20,3	2,8	0,308	1	1	2	1	1	2	1	1	1	1	1	1	1	1	1	1	1	1	1	2	2	2	24	0	1	2	64	175	1,75	3,0625	20,89795918	2		2		2	2		2
1	1	1	JSBE111	5	15	5,7	15,7	2,8	3,538	2	1	2	2	1	4	6	3	6	5	6	4	4	5	2	5	6	2	4	6	6	5	19	0	1	2	65	160	1,6	2,56	25,390625	2		2		2	2		2
1	1	1	JSHE061	23	69	22	62,3	2,8	3,615	6	4	5	7	4	6	6	4	6	7	6	6	3	3	3	5	4	1	6	4	4	3	21	0	1	2	65	163	1,63	2,6569	24,4646016	1	Pille	2		2	2		2
1	1	2	JSLA031	6	18	3	6,3	2,1	5,462	7	5	5	7	6	7	7	6	7	6	7	7	5	6	6	6	7	6	7	7	6	6	21	0	1	2	70	169	1,69	2,8561	24,50894577	2		2		2	2		2
1	1	1	JSLB101	16	48	15,3	49	3,2	5,846	6	5	5	7	5	7	7	7	6	7	7	7	4	5	6	6	6	7	7	7	7	7	20	0	1	2	62	164	1,64	2,6896	23,05175491	2		2		2	2		2
1	1	2	JSMU031	13	39	13	39	3	3,692	2	2	2	1	1	5	3	3	4	5	4	3	1	3	5	5	5	7	4	6	5	6	20	0	1	2	55	163	1,63	2,6569	20,70081674	1	Orales Kontrazeptivum, Cetirizin	2		2	2		2
1	1	1	JTHE211	5	15	5	12,3	2,5	4,154	4	1	5	1	1	7	1	4	1	7	7	7	1	2	1	2	3	1	6	6	7	6	22	0	1	2	69	162	1,62	2,6244	26,29172382	1	Itulazax (Desensibilisierung gegen Pollen)	2		1	2		2
1	1	2	JTSC141	12	36	12	25,3	2,1	4,462	7	7	7	7	2	7	5	5	7	7	2	3	1	3	3	7	7	7	5	5	5	6	23	0	1	2	62	170	1,7	2,89	21,4532872	2		2		2	2		2
1	0	1	JUMU151	2	6	1,7	4,7	2,8	0,154	1	1	1	1	1	2	1	1	1	1	1	1	1	1	1	1	1	1	1	2	1	1	20	0	1	2	58	168	1,68	2,8224	20,54988662	1	L-Thyroxin, Eisentabletten	2		2	2		2
1	0	2	JZAN271	1	3	1	3	3	0	1	1	1	1	1	1	1	1	1	1	1	1	1	1	1	1	1	1	1	1	1	1	23	0	1	2	52	162	1,62	2,6244	19,81405274	2		2		2	2		2
1	1	1	JZBE141	6	18	12	18	1,5	4,077	6	1	5	5	4	7	2	1	2	5	5	6	1	2	1	5	5	3	7	7	7	7	27	0	1	2	82	164	1,64	2,6896	30,48780488	4		4		2	2		2
1	0	2	LEON041	9	27	9	19	2,1	0,077	1	1	1	1	1	1	1	1	1	1	1	1	1	2	1	1	2	1	1	1	1	1	18	0	1	2	62	170	1,7	2,89	21,4532872	2		2		2	2		2
1	0	1	MABA081	6	18	5,7	15	2,7	0	1	1	1	1	1	1	1	1	1	1	1	1	1	1	1	1	1	1	1	1	1	1	20	0	1	2	60	167	1,67	2,7889	21,51385851	4		1	hypermobiles Ehlers Dahnlos Syndrom	2	2		2
1	1	2	MAEI031	7	21	7	21	3	3,538	2	1	3	5	1	6	2	2	4	4	7	4	1	3	1	5	5	5	4	5	5	5	22	0	1	2	68	170	1,7	2,89	23,52941176	2		2		2	2		2
1	1	2	MANU191	41	123	40	111,7	2,8	5,615	6	3	7	6	3	7	7	7	7	7	6	7	4	6	5	7	7	5	7	7	7	5	19	0	1	2	70	173	1,73	2,9929	23,38868656	2		2		2	2		2
1	1	2	MAOS291	19	57	15	57,7	3,8	4,615	7	7	7	7	7	7	5	3	5	7	7	7	5	1	1	3	3	7	7	7	7	5	23	0	1	2	52	166	1,66	2,7556	18,87066338	2		2		2	2		2
1	0	2	MAST131	7	21	6,7	21	3,2	0	1	1	1	5	1	2	1	1	1	1	2	2	1	2	1	1	1	1	3	3	3	3	25	0	1	2	71	169	1,69	2,8561	24,85907356	2		2		1	1	Depressive Verstimmungen	1	Anorexia nervosa
1	1	1	MATE211	8	24	7	17	2,4	3,538	4	3	3	4	5	7	2	3	1	4	5	6	2	2	2	3	4	2	6	6	5	5	25	0	1	2	72,5	168	1,68	2,8224	25,68735828	1	SchilddrÃÂÃÂÃÂÃÂ¼sentabletten (Thyronajod 50)	2		2	2		2
1	1	2	MBHE131	4	12	4,7	12,7	2,7	3,615	3	1	4	1	1	7	4	4	1	3	4	7	1	2	1	3	5	3	5	5	5	5	20	0	1	2	62	164	1,64	2,6896	23,05175491	1	Asthmaspray, Antihistaminikum	1	Asthma	1	2		2
1	0	2	MCSI111	2	6	1,7	5	3	0,154	2	1	2	1	1	1	1	1	1	1	1	1	1	1	2	1	1	1	1	2	1	2	23	0	1	2	57	165	1,65	2,7225	20,93663912	1	L Thyroxin	2		2	2		2
1	1	2	MDKO151	11	33	11	33	3	3,846	7	2	7	6	2	5	2	4	2	5	5	6	2	4	1	5	5	2	6	6	5	5	26	0	1	2	57	165	1,65	2,7225	20,93663912	2		2		2	2		2
1	1	2	MELO021	3	9	6,3	13	2,1	4,077	2	2	7	5	1	7	1	4	2	4	6	6	1	6	1	6	6	1	5	5	6	6	21	0	1	2	64	172	1,72	2,9584	21,63331531	1	Pille	2		2	2		2
1	0	1	MGKA211	8	24	6,3	25,7	4,1	0	1	1	1	1	1	1	1	1	1	1	1	1	1	1	1	1	1	1	1	1	1	1	27	0	1	2	59	174	1,74	3,0276	19,48738275	2		2		2	2		2
1	1	1	MGWE301	6	18	6,3	15,3	2,4	3,538	7	1	7	7	1	7	6	6	2	7	2	4	1	2	4	5	5	1	4	4	4	4	21	0	1	2	60,5	169	1,69	2,8561	21,1827317	2		2		1	2		1	Anorexia Nervosa
1	1	2	MKHE231	6	18	5	18	3,6	3,615	4	2	5	2	3	4	4	4	5	4	5	5	3	5	5	5	5	3	4	5	6	6	20	0	1	2	58	160	1,6	2,56	22,65625	2		2		2	2		2
1	1	2	MKKO011	8	24	6,3	18,3	2,9	3,923	6	1	5	6	1	3	3	2	4	5	7	7	2	4	2	6	6	1	7	7	6	5	24	0	1	2	98	163	1,63	2,6569	36,88509165	1	Pille	2		2	2		2
1	1	2	MKPI111	32	96	32	91	2,8	3,769	5	1	3	5	1	5	3	3	3	4	5	5	3	4	2	6	6	2	6	7	6	4	19	0	1	2	64	160	1,6	2,56	25	2		2		2	2		2
1	1	1	MLSE021	12	36	13	37,3	2,9	3,692	4	2	5	6	3	7	5	5	6	5	4	4	2	4	2	3	6	2	2	6	6	6	20	0	1	2	56	165	1,65	2,7225	20,56932966	2		2		2	2		2
1	1	2	MLWI211	3	9	1,7	6	3,6	3,462	4	2	3	4	1	6	3	3	3	4	4	5	2	5	3	6	5	3	5	4	5	5	21	0	1	2	72	176	1,76	3,0976	23,24380165	1	Vigantol Vitamin D	2		2	2		2
1	1	1	MMWU141	3	9	2,7	9	3,4	4,538	3	2	4	2	2	6	4	4	2	3	7	5	1	4	2	6	6	5	7	7	7	5	30	0	1	2	94	161	1,61	2,5921	36,26403302	1	Antibabypille	2		2	2		2
1	1	1	MPHE081	20	60	22,7	38,3	1,7	3,615	7	1	2	3	5	4	3	4	2	2	3	2	2	3	1	5	7	3	5	7	7	7	20	0	1	2	55	171	1,71	2,9241	18,80920625	2		2		1	2		2
1	1	1	MRWT221	8	24	10,3	23	2,2	5,923	6	2	5	5	4	7	5	7	5	7	6	7	2	5	5	7	7	7	7	7	7	7	24	0	1	2	68	156	1,56	2,4336	27,94214333	1	Hormonelle VerhÃÂÃÂÃÂÃÂ¼tungspille	2		2	2		2
1	0	2	MSSI161	4	12	4	12,3	3,1	0,308	2	1	2	1	1	3	1	1	1	1	1	1	1	1	1	1	1	1	1	2	2	1	22	0	1	2	63	177	1,77	3,1329	20,10916403	2		2		2	2		2
1	0	2	MWRT201	3	9	3,3	9,7	2,9	0	1	1	2	1	1	1	1	1	1	1	1	1	1	2	1	1	1	1	1	1	1	1	25	0	1	2	58	161	1,61	2,5921	22,37567995	2		2		2	2		2
1	0	2	NAES121	2	6	1,7	4,3	2,6	0,077	1	1	1	1	1	2	1	1	1	1	1	1	1	2	1	1	1	1	1	1	1	1	28	0	1	2	74	169	1,69	2,8561	25,90945695	2		2		2	2		2
1	1	2	NBBI281	20	60	15	45	3	4,769	7	2	6	7	4	7	2	3	5	7	7	7	3	7	5	7	7	5	7	7	5	3	28	0	1	2	94	167	1,67	2,7889	33,705045	4		4		2	2		2
1	0	2	NCWE271	3	9	5	8	1,6	0,308	2	1	3	2	1	1	1	1	1	1	1	1	1	2	1	1	2	1	1	2	2	2	26	0	1	2	63	173	1,73	2,9929	21,0498179	1	L-thyrox hexal	1	SchilddrÃÂÃÂÃÂÃÂ¼senunterfunktion	2	2		2
1	1	1	NEMU071	17	51	17	53,3	3,1	4,615	6	2	6	6	1	6	2	3	3	7	6	7	2	6	5	7	5	5	7	5	6	6	20	0	1	2	82	159	1,59	2,5281	32,43542581	2		2		2	2		2
1	0	2	NJDR301	3	9	3,7	9,3	2,5	0	1	1	1	1	1	1	1	1	1	1	1	1	1	1	1	1	1	1	1	1	1	1	25	0	1	2	55	160	1,6	2,56	21,484375	2		2		2	2		2
1	0	1	NSWU301	2	6	3	7	2,3	0	1	1	1	1	1	1	1	1	1	1	1	1	1	1	1	1	1	1	1	1	1	1	24	0	1	2	58	160	1,6	2,56	22,65625	2		2		2	2		2
1	0	1	OAUE121	13	39	13	39,3	3	0,308	2	1	2	1	1	3	1	1	1	1	1	1	1	1	1	1	1	1	1	3	1	1	21	0	1	2	67	186	1,86	3,4596	19,36640074	2		2		2	2		2
1	1	2	OBLG061	14	42	14,3	45	3,1	4,923	4	2	5	2	7	7	4	5	5	7	7	7	1	4	1	7	7	1	7	5	7	5	23	0	1	2	69	173	1,73	2,9929	23,05456246	2		2		2	2		2
1	1	2	OCGR121	6	18	6	18	3	4	5	3	6	3	4	6	3	3	4	4	6	6	3	4	5	7	7	5	5	5	5	3	27	0	1	2	80	179	1,79	3,2041	24,96800974	2		2		2	2		2
1	0	1	OGCH081	5	15	6	16,7	2,8	0	1	1	1	1	1	1	1	1	1	1	1	1	1	1	1	1	1	1	1	1	1	1	18	0	1	2	77	166	1,66	2,7556	27,94309769	2		2		2	2		2
1	1	2	OJRA091	13	39	13	39	3	3,769	2	1	3	1	2	7	1	1	1	1	7	7	1	4	1	6	6	1	6	6	6	7	21	0	1	2	59	162	1,62	2,6244	22,48132907	2		2		1	2		2
1	0	2	OKVE101	5	15	5,3	14	2,6	0,308	2	1	2	2	1	1	1	1	1	1	1	1	1	1	1	1	1	1	3	1	2	2	20	0	1	2	74	170	1,7	2,89	25,60553633	2		2		2	2		2
1	1	1	OMFR301	6	18	8	14,7	1,8	5,231	1	3	2	1	1	5	1	5	2	7	7	7	1	2	6	7	7	3	7	7	7	7	24	0	1	2	84	163	1,63	2,6569	31,61579284	2		2		2	1	SomatisierungsstÃÂÃÂÃÂÃÂ¶rung	2
1	1	1	ORST071	10	30	8,7	26	3	4,923	5	4	4	5	3	7	3	3	2	7	7	7	2	3	4	5	7	5	7	7	6	7	22	0	1	2	72	163	1,63	2,6569	27,09925101	2		2		2	2		2
1	1	1	OSAC111	8	24	7,3	13	1,8	3,385	6	3	4	3	3	6	5	3	3	5	4	4	3	3	3	4	6	2	4	5	6	5	24	0	1	2	58	170	1,7	2,89	20,06920415	3	Trisequenz	2		1	2		2
1	1	1	OSBO151	7	21	8,3	18,3	2,2	5,385	4	5	6	6	2	7	4	6	5	6	6	7	5	4	4	7	7	4	7	7	7	6	25	0	1	2	86	170	1,7	2,89	29,75778547	1	Pille (maxim)	2		2	2		2
1	1	1	OUBA281	1	3	1	3	3	3,385	3	3	5	1	1	6	1	4	2	2	5	3	4	3	3	5	5	6	4	4	4	5	26	0	1	2	83	178	1,78	3,1684	26,19618735	2		2		2	2		2
1	0	1	SBBA211	5	15	4	13,7	3,4	0,077	1	1	1	1	1	1	1	1	1	1	1	1	1	1	1	2	1	1	1	1	1	1	19	0	1	2	60	165	1,65	2,7225	22,03856749	2		2		2	2		2
1	1	2	SBUE171	6	18	4	15	3,8	4,231	5	3	6	5	5	2	3	3	6	6	6	6	3	7	4	5	7	6	5	7	7	5	23	0	1	2	52,8	171	1,71	2,9241	18,056838	2		2		1	2		2
1	1	1	SEDA281	9	27	8	24,3	3	4,538	7	1	4	1	7	7	6	4	4	5	5	4	2	4	3	6	6	7	5	6	6	7	22	0	1	2	62	168	1,68	2,8224	21,96712018	2		2		2	2		2
1	1	1	SGWA181	42	126	45	103,7	2,3	4,923	6	2	5	6	1	7	6	4	2	2	7	7	5	6	3	7	7	4	7	7	7	7	33	0	1	2	63	164	1,64	2,6896	23,42355741	1	Kontrazeptiva	2		2	2		2
1	0	2	SHOF221	5	15	8,7	14,3	1,7	0,154	1	1	1	1	1	1	1	1	1	1	3	1	1	1	1	1	1	1	1	1	1	1	24	0	1	2	65	169	1,69	2,8561	22,75830678	2		2		2	2		2
1	0	2	SMMU181	5	15	5	8	1,6	0,154	1	1	2	1	1	1	1	1	1	1	1	1	1	1	1	1	1	1	1	2	2	1	23	0	1	2	60	170	1,7	2,89	20,76124567	2		2		1	1	mittelgradige depressive Episode F 32.1	2
1	1	2	SMMU211	5	15	5	15	3	5,154	5	2	5	7	4	7	3	3	4	7	4	7	4	4	5	7	7	7	7	7	7	7	21	0	1	2	82	185	1,85	3,4225	23,95909423	2		2		2	2		2
1	1	2	SSFR251	20	60	18,7	44,7	2,4	4,692	6	2	6	1	6	6	6	5	6	6	6	6	1	4	6	5	6	5	5	7	6	6	22	0	1	2	63	167	1,67	2,7889	22,58955144	2		2		2	2		2
1	0	2	SSKE101	4	12	4	11,7	2,9	0,077	2	1	1	1	1	2	1	1	1	1	1	1	1	1	1	1	1	1	1	1	1	1	22	0	1	2	57	169	1,69	2,8561	19,95728441	2		2		2	2		2
1	0	2	SSTU101	1	3	1	2,7	2,7	0,077	1	1	1	1	1	1	1	1	1	1	1	1	1	1	1	1	1	1	1	1	2	1	25	0	1	2	56	173	1,73	2,9929	18,71094925	2		2		1	1	AnpassungsstÃÂÃÂÃÂÃÂ¶rung	2
2	0	2	OGLU192	4	12	4,3	12,7	2,9	0,231	1	1	1	1	1	1	1	1	1	1	2	1	1	1	1	1	1	1	2	2	1	1	24	0	1	2	50	175	1,75	3,0625	16,32653061	2		2		2	2		2
2	1	1	JMRO252	14	41	11,7	39	3,3	4,692	7	4	5	7	3	6	2	3	4	4	7	5	2	5	5	7	7	7	6	6	7	6	19	0	1	2	75	173	1,73	2,9929	25,05930703	1	hormoneller VerhÃÂÃÂÃÂÃÂ¼tungsring	2		1	2		2
2	1	1	JKHA252	13	38	12	22,3	1,9	4,231	4	2	3	5	2	6	2	2	7	7	4	6	5	7	7	5	6	6	7	6	6	5	20	0	1	2	59	158	1,58	2,4964	23,63403301	2		1	Asthma	1	1		1	Anorexia
2	1	2	NDKA022	19	56	19	51	2,7	5,231	5	3	5	5	7	7	3	5	7	7	7	7	1	3	5	7	7	3	6	7	6	7	22	0	1	2	86	160	1,6	2,56	33,59375	2		2		2	2		2
2	1	1	AATU152	8	24	8	22,7	2,8	3,538	5	2	3	7	2	7	2	2	2	4	6	7	2	4	2	3	3	3	6	6	5	5	22	0	1	2	85	168	1,68	2,8224	30,11621315	2		2		2	2		2
2	0	1	ASHE112	1	3	1	3,3	3,3	0	1	1	1	1	1	1	1	1	1	1	1	1	1	1	1	1	1	1	1	1	1	1	22	0	1	2	50	165	1,65	2,7225	18,36547291	2		1	Morbus Crohn	2	2		2
2	0	2	DESC122	3	8	2,3	7,7	3,3	0,231	1	1	1	1	1	1	1	1	2	2	1	1	1	1	1	1	2	1	1	2	1	1	19	0	1	2	57,6	164	1,64	2,6896	21,41582391	2		2		2	2		2
2	1	2	JPOE142	5	15	3,7	14,3	3,9	4,462	2	1	2	2	2	6	1	2	2	4	7	7	1	2	1	7	7	3	7	7	7	5	23	0	1	2	60	159	1,59	2,5281	23,7332384	2		2		2	2		2
2	1	1	JSKA072	10	29	9,3	29	3,1	3,846	4	2	2	1	2	5	3	4	1	5	6	5	1	4	2	3	5	5	5	6	5	5	23	0	1	2	82	175	1,75	3,0625	26,7755102	2		2		2	2		2
2	0	2	FMKN182	7	21	7	21	3	0,154	1	1	1	1	1	2	1	1	1	1	1	1	1	2	1	1	1	1	1	1	2	1	28	0	1	2	57,5	168	1,68	2,8224	20,37273243	1	L-Thyroxin 100, Endovelle, B12	1	Hashimoto , Endometriose	2	2		2
2	0	2	MEWA222	2	5	2	6	3	0,154	1	1	1	1	1	1	1	1	1	1	1	1	1	1	1	1	1	2	1	2	1	1	24	0	1	2	51	169	1,69	2,8561	17,85651763	2		2		2	2		2
2	1	2	MTER192	9	27	9	27	3	4,692	5	2	5	2	2	5	1	3	5	7	7	6	4	6	2	5	6	6	7	7	6	6	19	0	1	2	85	169	1,69	2,8561	29,76086271	2		2		2	2		2
2	0	1	ABHE022	3	8	7,3	11,7	1,6	0	1	1	1	1	1	1	1	1	1	1	1	1	1	1	1	1	1	1	1	1	1	1	53	0	1	2	53	165	1,65	2,7225	19,46740129	1	L-Thyroxin	2		1	2		2
2	0	2	MBSI142	5	14	5	15	3	0,231	1	1	1	1	1	1	1	1	1	1	1	1	1	1	1	2	2	1	1	1	2	1	19	0	1	2	55	170	1,7	2,89	19,03114187	2		2		2	2		2
2	1	2	FSST192	7	20	4,3	19,3	4,5	5,538	7	4	5	3	7	7	4	4	4	7	7	7	2	4	5	7	7	7	7	7	7	7	19	0	1	2	50	161	1,61	2,5921	19,28937927	2		2		1	2		2
2	1	2	JMBI282	3	8	2,3	8,7	3,7	3,769	3	1	2	1	1	7	1	2	1	2	6	2	1	2	1	7	7	5	7	5	3	7	19	0	1	2	61	168	1,68	2,8224	21,61281179	2		2		2	2		2
2	1	1	MSSI302	8	24	9	24	2,7	4,846	7	7	5	4	6	6	2	3	7	6	7	7	5	5	3	6	6	5	7	7	6	7	18	0	1	2	74	171	1,71	2,9241	25,30693205	2		2		2	2		2
2	0	2	NSME222	1	2	1	3,3	3,3	0	1	1	1	1	1	1	1	1	1	1	1	1	1	1	1	1	1	1	1	1	1	1	23	0	1	2	55	167	1,67	2,7889	19,72103697	1	Pille	2		2	2		2
2	0	1	ORES222	1	2	1	3	3	0,154	1	1	1	1	1	1	1	1	1	1	1	1	2	1	1	1	2	2	1	1	1	1	24	0	1	2	59	176	1,76	3,0976	19,04700413	2		2		1	1		2
2	0	2	OOHE012	11	32	11	31	2,8	0,308	1	1	1	1	1	2	1	1	1	1	1	1	1	2	1	1	1	1	1	3	2	1	21	0	1	2	65	173	1,73	2,9929	21,71806609	2		2		2	2		2
2	1	1	JMGO052	12	36	7	32,3	4,6	5,231	5	3	2	1	2	7	2	3	4	7	7	7	1	5	4	7	7	6	7	7	6	7	25	0	1	2	85	176	1,76	3,0976	27,44059917	1	Hormonspirale	2		2	2		2
2	1	2	FSHE242	4	12	3,3	13,7	4,1	3,692	4	1	5	2	1	7	1	3	2	5	4	5	1	3	1	4	5	5	6	5	4	5	20	0	1	2	60	169	1,69	2,8561	21,0076678	2		2		2	2		2
2	0	1	NAST222	2	5	2	6	3	0,077	1	1	1	1	1	1	1	1	1	1	1	1	1	1	1	1	1	1	1	2	1	1	25	0	1	2	53	164	1,64	2,6896	19,70553242	2		2		2	2		2
2	0	1	MCSP262	4	12	3,7	7,3	2	0,308	2	1	1	1	2	3	1	1	1	1	2	1	1	1	1	1	1	1	1	2	1	1	19	0	1	2	70	179	1,79	3,2041	21,84700852	1	Antibabypille	2		2	2		2
2	0	1	DNFR132	6	17	7	17	2,4	0,154	2	1	2	3	1	2	1	1	1	1	1	1	1	1	1	1	1	1	1	2	1	1	24	0	1	2	63,4	172	1,72	2,9584	21,43050297	2		2		2	2		2
2	1	2	NUNU302	11	33	11	32,3	2,9	4,615	6	2	1	4	3	7	2	2	6	7	7	7	1	4	2	7	7	1	7	7	6	6	18	0	1	2	62	175	1,75	3,0625	20,24489796	2		2		2	2		2
2	0	1	FPAD252	2	6	2	5,7	2,8	0,154	1	1	1	1	1	1	1	1	2	1	1	1	1	1	1	1	2	2	1	1	1	1	19	0	1	2	59	162	1,62	2,6244	22,48132907	1	Baldriparan	1	ZÃÂÃÂÃÂÃÂ¶liakie	2	2		2
2	0	2	MJCE132	1	3	1	3	3	0,308	1	1	1	1	1	2	1	1	1	1	1	1	1	1	1	1	3	1	1	2	1	1	23	0	1	2	52	168	1,68	2,8224	18,42403628	2		2		2	2		2
2	0	1	MDBA292	2	5	2	6	3	0,308	2	1	2	2	1	1	1	1	1	1	2	1	1	1	1	1	1	1	2	2	1	2	25	0	1	2	52	162	1,62	2,6244	19,81405274	2		2		2	2		2
2	0	2	DROB292	3	8	2,7	4,3	1,6	0,154	1	1	1	1	1	1	1	1	1	1	1	1	1	1	1	3	3	3	1	1	1	1	23	0	1	2	59	166	1,66	2,7556	21,41094498	2		2		2	2		2
2	0	1	JSLU052	5	15	6	14,7	2,4	0,308	1	1	1	1	1	1	2	1	1	1	2	1	1	2	2	1	1	2	1	1	2	2	18	0	1	2	48	163	1,63	2,6569	18,06616734	2		2		2	2		2
2	1	2	AKRO232	9	26	8,3	22	2,6	3,538	1	1	2	2	2	6	1	1	2	7	7	6	1	4	1	3	3	5	5	7	5	3	22	0	1	2	63	163	1,63	2,6569	23,71184463	1	Pille	2		2	2		2
2	1	2	MDWO152	10	30	10	30	3	3,846	6	5	5	6	4	6	6	5	5	5	4	5	2	4	3	5	5	5	5	5	5	3	20	0	1	2	62	163	1,63	2,6569	23,33546614	1	Isogalen (Vitamin A PrÃÂÃÂÃÂÃÂ¤parat)	2		2	2		2
2	0	1	JBAA292	2	5	3,7	6,3	1,7	0,154	1	1	1	1	1	1	1	1	1	1	1	1	1	1	1	1	1	1	1	2	2	1	27	0	1	2	70	165	1,65	2,7225	25,71166208	2		2		2	2		2
2	0	2	MPKO182	1	2	1,3	3,7	2,8	0	2	1	2	2	1	1	1	1	1	1	1	1	1	1	1	1	1	1	1	1	1	1	25	0	1	2	66,5	166	1,66	2,7556	24,13267528	1	Thyroxin	1	Hashimoto	2	2		2
2	0	1	JMHE312	2	5	3	6,3	2,1	0,154	1	1	1	1	1	2	1	1	1	1	1	1	1	1	1	1	2	1	1	1	1	1	19	0	1	2	65	173	1,73	2,9929	21,71806609	2		2		2	2		2
2	1	2	MHSI092	26	78	17,7	54,3	3,1	4,692	2	6	2	1	5	7	1	1	4	7	7	7	1	5	4	5	5	7	7	7	7	6	34	0	1	2	110	182	1,82	3,3124	33,20854969	1	L-THYROXIN, Foster	1	Asthma, SchilddrÃÂÃÂÃÂÃÂ¼senunterfunktion	1	2		2
2	1	1	JBFR022	13	38	12,7	30	2,4	5,615	7	1	4	7	5	7	5	6	7	7	7	7	3	6	5	6	7	5	7	7	7	7	21	0	1	2	75	166	1,66	2,7556	27,21730295	1	Insulin	1	Diabetes mellitus Typ 1	1	1	Bulimie, Depressionen	1	Bulimia Nervosa
2	1	2	NSSC252	15	45	14,7	41,3	2,8	4,154	5	3	4	5	1	7	3	4	2	6	5	7	2	6	4	5	6	2	5	6	5	5	23	0	1	2	71,4	171	1,71	2,9241	24,41776957	2		2		2	2		2
2	1	1	AGHA292	6	17	5,3	10,3	1,9	4,615	7	2	2	6	4	4	2	2	7	7	7	6	1	2	1	7	7	7	7	7	5	5	30	0	1	2	58	168	1,68	2,8224	20,54988662	2		2		1	2		2
2	1	2	OAKN142	7	21	5	18,7	3,7	3,692	7	4	2	7	6	5	1	2	1	6	4	6	1	3	2	6	6	3	5	5	6	5	23	0	1	2	59	172	1,72	2,9584	19,94321255	2		2		1	2		2
2	1	1	SCBE292	9	27	7	17,3	2,5	4	6	7	6	6	2	7	1	1	2	7	7	7	3	6	1	5	5	1	7	7	5	5	22	0	1	2	70	175	1,75	3,0625	22,85714286	2		2		2	2		2
2	1	2	NGFR282	10	29	9,3	27,3	2,9	3,692	5	3	5	4	5	7	3	3	2	4	3	4	1	3	2	7	7	3	5	6	5	4	24	0	1	2	65	171	1,71	2,9241	22,22906193	2		2		2	2		2
2	0	2	FEPI142	2	6	3	7,7	2,6	0,308	1	1	1	1	1	1	1	1	1	1	1	1	1	2	1	1	3	1	1	3	1	1	64	0	1	2	64	168	1,68	2,8224	22,67573696	1	Candesartan, Lercanidipin, Rosuvastatin	1	Bluthichdruck, hohes Cholesterin	1	2		2
2	1	1	MGGE302	12	35	10,3	35,7	3,5	4,538	2	2	1	1	2	7	3	5	1	2	7	5	1	2	1	5	7	7	5	7	5	5	23	0	1	2	67	164	1,64	2,6896	24,9107674	2		2		2	2		2
2	0	2	JGWI132	8	23	8	24	3	0,154	1	1	1	1	1	1	2	1	1	1	1	1	1	1	3	1	1	1	2	2	1	1	21	0	1	2	50	167	1,67	2,7889	17,92821543	2		2		1	2		2
2	0	1	MBCU152	22	65	18	62,7	3,5	0,308	1	1	1	1	1	2	1	1	1	1	1	1	1	1	1	1	1	2	1	2	1	2	27	0	1	2	50	158	1,58	2,4964	20,02884153	1	Anti Baby Pille	2		1	1	AnpassungsstÃÂÃÂÃÂÃÂ¶rung	2
2	0	2	AIKI192	5	14	5	15	3	0,154	1	1	1	1	1	1	1	1	1	1	1	1	1	2	1	1	1	1	2	2	1	1	23	0	1	2	54	176	1,76	3,0976	17,43285124	2		2		2	2		2
2	0	1	MMGR272	6	17	6,7	12,3	1,9	0,231	1	1	1	1	1	1	1	1	1	1	1	1	1	1	1	1	2	1	1	2	2	1	20	0	1	2	61	177	1,77	3,1329	19,47077787	2		2		2	2		2
2	0	1	MUBE072	4	11	3,7	9,7	2,6	0,308	1	1	1	1	1	1	1	1	1	1	1	1	1	1	1	1	3	1	1	3	1	1	20	0	1	2	45	146	1,46	2,1316	21,11090261	2		2		1	2		2
2	1	2	DSMA072	7	21	6,7	20	3	4,231	2	1	2	2	2	5	2	2	6	6	6	6	4	4	5	6	6	3	7	6	6	7	25	0	1	2	78	164	1,64	2,6896	29,00059488	2		2		1	1	ZwangsstÃÂÃÂÃÂÃÂ¶rung, generalisierte AngststÃÂÃÂÃÂÃÂ¶rung	2
2	1	1	DCNA132	14	42	14,3	45	3,1	3,462	2	3	1	1	2	7	1	1	2	2	4	4	1	4	1	4	4	5	6	6	7	7	20	0	1	2	61	162	1,62	2,6244	23,24340802	2		2		2	2		2
2	1	2	ASBR072	19	57	19,7	55,3	2,8	3,462	3	3	3	3	4	3	4	5	3	4	4	4	3	5	5	5	4	6	5	4	4	5	20	0	1	2	60	168	1,68	2,8224	21,2585034	2		2		2	2		2
2	1	1	DMBI012	6	18	6,3	10	1,6	4	4	2	5	4	2	6	2	4	5	5	6	6	4	5	2	4	6	3	3	6	6	6	25	0	1	2	79	180	1,8	3,24	24,38271605	2		2		2	2		2
2	0	2	SFWI182	4	11	2,7	11	4,1	0,308	2	1	1	2	1	2	1	1	1	1	2	1	1	2	1	1	1	1	2	2	1	1	28	0	1	2	69,8	172	1,72	2,9584	23,59383451	2		2		1	2		2
2	1	1	NOBI282	13	38	13,3	37,7	2,8	4,692	7	2	7	7	3	7	3	4	4	7	6	7	2	6	2	3	5	4	7	7	6	7	18	0	1	2	77	171	1,71	2,9241	26,33288875	2		2		1	1	Depressionen	2
2	1	2	JCLU012	7	20	6,7	20	3	3,846	7	1	7	7	6	7	2	2	3	7	6	7	1	3	1	5	6	1	6	5	4	5	31	0	1	2	57	165	1,65	2,7225	20,93663912	2		2		1	1	Mittelgradige Depression	2
2	1	1	NSOS132	24	72	23,7	71,3	3	4,538	5	6	6	4	5	6	4	5	5	5	5	4	4	5	5	7	7	6	5	5	6	6	21	0	1	2	65	170	1,7	2,89	22,49134948	1	Pille	2		2	2		2
2	1	2	MTHO252	5	14	4,7	14,3	3,1	3,462	3	1	3	3	1	3	4	4	1	4	4	5	1	4	5	6	5	5	5	5	5	3	21	0	1	2	56	168	1,68	2,8224	19,84126984	2		2		2	2		2
2	1	2	JBKR052	3	8	3	9	3	5,385	5	5	4	3	7	7	6	5	5	7	7	7	3	7	5	7	5	7	7	7	7	5	19	0	1	2	65	153	1,53	2,3409	27,76709812	1	Pille	1	SchilddrÃÂÃÂÃÂÃÂ¼senunterfunktion	1	1	Depressionen, AngststÃÂÃÂÃÂÃÂ¶rung, PanikstÃÂÃÂÃÂÃÂ¶rung	2
2	1	1	ACWE092	7	21	8	24	3	3,385	4	1	5	4	2	2	3	4	3	4	5	5	2	4	4	4	6	6	5	5	4	3	24	0	1	2	74	177	1,77	3,1329	23,62028791	1	Pille	2		2	2		2
2	0	2	OTGE032	3	8	4	7,7	1,9	0,154	1	1	1	1	1	1	1	1	1	1	1	1	1	1	2	1	1	3	1	1	1	1	19	0	1	2	54	163	1,63	2,6569	20,32443826	2		2		2	2		2
2	1	1	MBPA132	7	21	8	14,7	1,8	3,385	2	1	2	3	2	6	3	2	4	3	7	5	2	4	1	4	5	6	4	6	4	3	18	0	1	2	78	176	1,76	3,0976	25,18078512	1	Pille	2		1	2		2
2	1	2	AMNI252	6	17	5,3	14,7	2,8	4,231	6	2	6	6	3	7	4	4	4	5	4	4	2	5	3	6	6	5	5	6	6	6	20	0	1	2	51	165	1,65	2,7225	18,73278237	2		2		2	2		2
2	1	2	MDOF092	7	21	7,3	24	3,3	5,538	4	5	7	4	4	7	7	7	2	7	7	7	1	3	4	7	7	5	6	6	6	6	19	0	1	2	64	160	1,6	2,56	25	2		2		1	1	Posttraumatische BelastungsstÃÂÃÂÃÂÃÂ¶rung	2
2	1	1	JJFR052	7	21	8,3	14	1,7	5,308	5	2	7	2	7	7	5	5	7	7	7	7	7	7	5	5	7	7	5	7	6	7	19	0	1	2	65,2	176	1,76	3,0976	21,04855372	2		2		2	2		2
2	1	2	FAHE142	6	17	6	18,7	3,1	5,538	6	5	5	5	6	7	5	6	5	7	7	7	4	5	5	7	7	5	7	7	6	6	25	0	1	2	74	160	1,6	2,56	28,90625	2		2		2	2		2
2	0	1	JMNO232	3	8	2	6	3	0	1	1	1	1	1	1	1	1	1	1	1	1	1	1	1	1	1	1	1	1	1	1	20	0	1	2	53	168	1,68	2,8224	18,77834467	2		2		2	2		2
2	1	1	DSSC212	3	8	3,3	9	2,7	3,846	6	1	6	5	1	6	1	3	1	5	5	7	1	5	4	5	5	5	6	5	4	4	22	0	1	2	71	158	1,58	2,4964	28,44095498	2		2		2	2		2
3	1	2	FMHE013	21	63	20,7	61	3	3,692	7	1	5	7	4	7	6	4	7	7	3	2	2	5	6	3	6	5	4	4	5	7	27	0	1	2	42	162	1,62	2,6244	16,00365798	1	L-Thyroxin 50	2		2	2		2
3	1	1	JMBR273	20	60	18,7	37,3	2	4,846	6	1	1	1	5	7	4	4	6	6	7	7	6	6	5	7	7	1	5	7	7	7	34	0	1	2	72	170	1,7	2,89	24,91349481	2		2		1	1	Binge Eating Disorder, Mittelschwere Depression	1	Binge Eating Disorder
3	1	2	MDLN293	7	21	9,3	21	2,3	4,538	5	3	4	6	5	2	4	4	3	6	7	7	3	6	7	7	6	3	7	7	5	7	26	1	1	2	125	180	1,8	3,24	38,58024691	2		2		1	2		2
3	0	1	MGWA033	5	15	5,3	15,7	2,9	0	1	1	1	1	1	1	1	1	1	1	1	1	1	1	1	1	1	1	1	1	1	1	21	0	1	2	50	162	1,62	2,6244	19,05197378	2		2		1	2		2
3	1	2	MJUE153	9	27	8	26,3	3,3	4	7	5	7	6	6	6	2	2	2	4	5	5	2	5	5	6	6	7	4	6	5	7	27	0	1	2	46	169	1,69	2,8561	16,10587865	1	Pille	2		2	2		2
3	1	2	MKKA093	7	21	7	21	3	3,462	5	4	2	3	4	6	3	4	4	6	5	5	1	3	2	4	5	3	5	5	3	3	19	0	1	2	61	169	1,69	2,8561	21,3577956	2		2		2	2		2
3	0	2	MMFR093	5	15	2	8,7	4,3	0	1	1	1	1	1	1	1	1	1	1	1	1	2	1	1	1	1	1	1	1	1	1	21	0	1	2	61	177	1,77	3,1329	19,47077787	1	Anti-Baby-Pille	2		2	2		2
3	1	1	NBTU053	17	51	17	57	3,4	4,154	6	1	6	6	2	6	1	3	5	6	7	6	4	5	5	5	5	2	6	6	6	6	26	0	1	2	72	163	1,63	2,6569	27,09925101	1	Die Pille	2		2	2		2
3	0	2	SBRI153	3	9	4,7	12	2,6	0,308	1	1	1	1	1	1	1	1	1	1	1	1	1	1	1	1	2	1	2	2	2	1	22	0	1	2	65	175	1,75	3,0625	21,2244898	2		2		2	2		2
[truncated: 308 more columns]
